# Supplementary material for: What Is Similar, What Is Different? Characterization of Mitoferrin-like Proteins from Arabidopsis thaliana and Cucumis sativus
Source: Int J Mol Sci. 2025 Jul 23;26(15):7103. doi: 10.3390/ijms26157103 (PMC12345680; doi:10.3390/ijms26157103)
Supplement: Supplementary file 1 [file ijms-26-07103-s001.zip]

Archive with 1 entries (1 files):
- ijms-3767120-supplementary.pdf
